# Supplementary material for: Acquisition of cross-azole tolerance and aneuploidy in Candida albicans strains evolved to posaconazole
Source: G3 (Bethesda). 2022 Jul 26;12(9):jkac156. doi: 10.1093/g3journal/jkac156 (PMC9434289; doi:10.1093/g3journal/jkac156)
Supplement: jkac156_Supplementary_Data [file jkac156_supplementary_data.zip]

Archive with 4 entries (4 files):
- jkac156_Supplementary_Figure_S1.png
- Table_S1_G3-2022-403519.csv
- Table_S2_G3-2022-403519.csv
- Table_S3_G3-2022-403519.csv
