# Supplementary material for: Acquisition of cross-azole tolerance and aneuploidy in Candida albicans strains evolved to posaconazole
Source: G3 (Bethesda). 2022 Jul 26;12(9):jkac156. doi: 10.1093/g3journal/jkac156 (PMC9434289; doi:10.1093/g3journal/jkac156)
Supplement: jkac156_Supplementary_Data [file jkac156_supplementary_data.zip › Table_S1_G3-2022-403519.csv]

Replicate Name	Chr	numreads	covbases	coverage	meandepth	meanbaseq	meanmapq
Anc	Ca19-mtDNA	556023	40420	100	1833.41	34.8	40.6		rname	Reference name / chromosome
Anc	Ca21chr1_C_albicans_SC5314	1901723	3187818	99.9771	80.2843	34.6	59.4		startpos	Start position
Anc	Ca21chr2_C_albicans_SC5314	1347860	2229678	99.8944	81.1367	34.6	59		endpos	End position (or sequence length)
Anc	Ca21chr3_C_albicans_SC5314	1103464	1798456	99.9472	82.2901	34.6	58.8		numreads	Number reads aligned to the region (after filtering)
Anc	Ca21chr4_C_albicans_SC5314	969376	1602778	99.9585	81.3247	34.6	58.7		covbases	Number of covered bases with depth >= 1
Anc	Ca21chr5_C_albicans_SC5314	720967	1190531	99.9667	81.3715	34.6	59.3		coverage	Percentage of covered bases [0..100]
Anc	Ca21chr6_C_albicans_SC5314	643887	1033399	99.9873	83.3833	34.6	58.1		meandepth	Mean depth of coverage
Anc	Ca21chr7_C_albicans_SC5314	594493	949289	99.9656	83.9511	34.6	57.9		meanbaseq	Mean baseQ in covered region
Anc	Ca21chrR_C_albicans_SC5314	1647750	2285564	99.9639	96.3473	34.6	58.7		meanmapq	Mean mapQ of selected reads
S1	Ca19-mtDNA	631657	40420	100	2062.95	34.8	41
S1	Ca21chr1_C_albicans_SC5314	2297616	3187775	99.9758	97.2008	34.6	59.4
S1	Ca21chr2_C_albicans_SC5314	1623354	2229689	99.8949	97.9799	34.6	59.1
S1	Ca21chr3_C_albicans_SC5314	1324607	1798484	99.9488	99.1461	34.6	58.9
S1	Ca21chr4_C_albicans_SC5314	1168151	1602794	99.9595	98.1822	34.6	58.8
S1	Ca21chr5_C_albicans_SC5314	868500	1190441	99.9591	98.2204	34.6	59.3
S1	Ca21chr6_C_albicans_SC5314	773507	1033398	99.9872	100.498	34.6	58.2
S1	Ca21chr7_C_albicans_SC5314	711410	949333	99.9702	100.722	34.6	58
S1	Ca21chrR_C_albicans_SC5314	1991308	2285566	99.964	116.902	34.6	58.7
S2	Ca19-mtDNA	839814	40420	100	2756.94	34.8	40.7
S2	Ca21chr1_C_albicans_SC5314	1883947	3187824	99.9773	79.4193	34.6	59.4
S2	Ca21chr2_C_albicans_SC5314	1336493	2229700	99.8954	80.3369	34.6	59
S2	Ca21chr3_C_albicans_SC5314	1099821	1798451	99.9469	81.9175	34.6	58.8
S2	Ca21chr4_C_albicans_SC5314	969511	1602768	99.9579	81.2581	34.6	58.7
S2	Ca21chr5_C_albicans_SC5314	719082	1190459	99.9606	81.0034	34.6	59.3
S2	Ca21chr6_C_albicans_SC5314	958552	1033396	99.987	124.127	34.6	58.4
S2	Ca21chr7_C_albicans_SC5314	594579	949286	99.9652	83.8759	34.6	57.8
S2	Ca21chrR_C_albicans_SC5314	1636409	2285481	99.9603	95.6505	34.6	58.6
S3	Ca19-mtDNA	776370	40420	100	2564.94	34.8	40.5
S3	Ca21chr1_C_albicans_SC5314	1537731	3187826	99.9774	65.1692	34.6	59.4
S3	Ca21chr2_C_albicans_SC5314	1088099	2229627	99.8921	65.7693	34.6	59
S3	Ca21chr3_C_albicans_SC5314	1298187	1798468	99.9479	97.3242	34.6	59
S3	Ca21chr4_C_albicans_SC5314	785511	1602757	99.9572	66.156	34.6	58.7
S3	Ca21chr5_C_albicans_SC5314	631650	1190454	99.9602	71.5685	34.6	59.3
S3	Ca21chr6_C_albicans_SC5314	764626	1033398	99.9872	99.5601	34.6	58.4
S3	Ca21chr7_C_albicans_SC5314	481189	949304	99.9671	68.2216	34.6	57.8
S3	Ca21chrR_C_albicans_SC5314	1340854	2285370	99.9554	78.7229	34.6	58.6
S4	Ca19-mtDNA	771886	40420	100	2562.02	34.8	40.8
S4	Ca21chr1_C_albicans_SC5314	1821911	3187769	99.9756	77.8639	34.6	59.4
S4	Ca21chr2_C_albicans_SC5314	1287188	2229693	99.8951	78.4213	34.6	59
S4	Ca21chr3_C_albicans_SC5314	1521005	1798469	99.9479	115.054	34.6	59
S4	Ca21chr4_C_albicans_SC5314	927858	1602777	99.9585	78.7554	34.6	58.7
S4	Ca21chr5_C_albicans_SC5314	689023	1190530	99.9666	78.7488	34.6	59.3
S4	Ca21chr6_C_albicans_SC5314	836132	1033403	99.9877	109.699	34.6	58.3
S4	Ca21chr7_C_albicans_SC5314	564119	949274	99.964	80.6982	34.6	57.9
S4	Ca21chrR_C_albicans_SC5314	2175308	2285499	99.9611	129.09	34.6	58.8
S5	Ca19-mtDNA	761282	40420	100	2506.89	34.8	40.8
S5	Ca21chr1_C_albicans_SC5314	1817197	3187832	99.9775	76.8658	34.6	59.4
S5	Ca21chr2_C_albicans_SC5314	1282556	2229618	99.8917	77.402	34.6	59.1
S5	Ca21chr3_C_albicans_SC5314	1268932	1798473	99.9481	94.9854	34.6	59
S5	Ca21chr4_C_albicans_SC5314	928704	1602756	99.9572	78.0816	34.6	58.8
S5	Ca21chr5_C_albicans_SC5314	694105	1190533	99.9668	78.464	34.6	59.3
S5	Ca21chr6_C_albicans_SC5314	611053	1033399	99.9873	79.3097	34.6	58.2
S5	Ca21chr7_C_albicans_SC5314	568598	949318	99.9686	80.5516	34.6	58
S5	Ca21chrR_C_albicans_SC5314	1846476	2285514	99.9617	108.46	34.6	58.8
S6	Ca19-mtDNA	759680	40420	100	2512.58	34.8	40.6
S6	Ca21chr1_C_albicans_SC5314	1673161	3187802	99.9766	70.8145	34.6	59.4
S6	Ca21chr2_C_albicans_SC5314	1181809	2229697	99.8953	71.3712	34.6	59
S6	Ca21chr3_C_albicans_SC5314	1079393	1798465	99.9477	80.8145	34.6	59
S6	Ca21chr4_C_albicans_SC5314	855068	1602799	99.9598	71.9775	34.6	58.7
S6	Ca21chr5_C_albicans_SC5314	634774	1190422	99.9575	71.8685	34.6	59.4
S6	Ca21chr6_C_albicans_SC5314	564531	1033390	99.9865	73.3159	34.6	58.1
S6	Ca21chr7_C_albicans_SC5314	591614	949300	99.9667	83.9587	34.6	58.1
S6	Ca21chrR_C_albicans_SC5314	1779843	2285535	99.9626	104.618	34.6	58.8
S7	Ca19-mtDNA	778601	40420	100	2566.91	34.8	40.5
S7	Ca21chr1_C_albicans_SC5314	1950977	3187816	99.977	82.64	34.6	59.4
S7	Ca21chr2_C_albicans_SC5314	1376679	2229648	99.8931	83.1789	34.6	59
S7	Ca21chr3_C_albicans_SC5314	1123180	1798462	99.9475	84.1356	34.6	58.9
S7	Ca21chr4_C_albicans_SC5314	993139	1602767	99.9578	83.6215	34.6	58.7
S7	Ca21chr5_C_albicans_SC5314	734619	1190505	99.9645	83.2773	34.6	59.3
S7	Ca21chr6_C_albicans_SC5314	654478	1033398	99.9872	85.1242	34.6	58.1
S7	Ca21chr7_C_albicans_SC5314	609550	949318	99.9686	86.3725	34.6	57.8
S7	Ca21chrR_C_albicans_SC5314	2208905	2285563	99.9639	129.951	34.6	58.8
S8	Ca19-mtDNA	606291	40420	100	2009.69	34.7	40.7
S8	Ca21chr1_C_albicans_SC5314	1730784	3187794	99.9764	73.5551	34.6	59.4
S8	Ca21chr2_C_albicans_SC5314	1224553	2229682	99.8946	74.2482	34.6	59
S8	Ca21chr3_C_albicans_SC5314	1001085	1798443	99.9465	75.1858	34.6	58.8
S8	Ca21chr4_C_albicans_SC5314	878064	1602749	99.9567	74.176	34.6	58.7
S8	Ca21chr5_C_albicans_SC5314	654515	1190514	99.9652	74.3559	34.6	59.3
S8	Ca21chr6_C_albicans_SC5314	584387	1033399	99.9873	76.2065	34.6	58.1
S8	Ca21chr7_C_albicans_SC5314	538024	949302	99.9669	76.5679	34.6	57.8
S8	Ca21chrR_C_albicans_SC5314	1753791	2285573	99.9643	103.349	34.6	58.7
S9	Ca19-mtDNA	762921	40420	100	2518.22	34.8	40.8
S9	Ca21chr1_C_albicans_SC5314	1695559	3187785	99.9761	71.83	34.7	59.3
S9	Ca21chr2_C_albicans_SC5314	1203386	2229672	99.8941	72.7562	34.6	59
S9	Ca21chr3_C_albicans_SC5314	992401	1798422	99.9453	74.3641	34.6	58.8
S9	Ca21chr4_C_albicans_SC5314	873258	1602790	99.9593	73.5598	34.7	58.7
S9	Ca21chr5_C_albicans_SC5314	650608	1190474	99.9619	73.7234	34.6	59.3
S9	Ca21chr6_C_albicans_SC5314	586553	1033395	99.9869	76.2518	34.6	58.1
S9	Ca21chr7_C_albicans_SC5314	542361	949311	99.9679	76.9405	34.6	57.8
S9	Ca21chrR_C_albicans_SC5314	2135740	2285521	99.962	125.508	34.6	58.8
S10	Ca19-mtDNA	559252	40420	100	1842.96	34.8	40.4
S10	Ca21chr1_C_albicans_SC5314	1856054	3187745	99.9748	78.9575	34.6	59.4
S10	Ca21chr2_C_albicans_SC5314	1311695	2229744	99.8974	79.5577	34.6	59
S10	Ca21chr3_C_albicans_SC5314	1069781	1798428	99.9456	80.4895	34.6	58.9
S10	Ca21chr4_C_albicans_SC5314	943852	1602735	99.9558	79.7961	34.6	58.7
S10	Ca21chr5_C_albicans_SC5314	701180	1190505	99.9645	79.7771	34.6	59.3
S10	Ca21chr6_C_albicans_SC5314	624189	1033393	99.9867	81.5373	34.6	58.1
S10	Ca21chr7_C_albicans_SC5314	576762	949324	99.9693	82.1135	34.6	57.9
S10	Ca21chrR_C_albicans_SC5314	2318638	2285635	99.967	136.827	34.6	58.8
S11	Ca19-mtDNA	507655	40420	100	1689.48	34.7	40.3
S11	Ca21chr1_C_albicans_SC5314	1197397	3187682	99.9728	50.9999	34.6	59.3
S11	Ca21chr2_C_albicans_SC5314	847844	2229497	99.8863	51.5082	34.6	58.9
S11	Ca21chr3_C_albicans_SC5314	693556	1798426	99.9455	52.1989	34.6	58.9
S11	Ca21chr4_C_albicans_SC5314	612728	1602751	99.9568	51.8386	34.6	58.6
S11	Ca21chr5_C_albicans_SC5314	452783	1190472	99.9617	51.5296	34.6	59.3
S11	Ca21chr6_C_albicans_SC5314	405846	1033367	99.9842	53.0181	34.6	57.9
S11	Ca21chr7_C_albicans_SC5314	377604	949296	99.9663	53.8302	34.6	57.7
S11	Ca21chrR_C_albicans_SC5314	1475448	2285494	99.9609	87.1748	34.6	58.8
S12	Ca19-mtDNA	630807	40420	100	2074.65	34.8	40.8
S12	Ca21chr1_C_albicans_SC5314	1757018	3187769	99.9756	73.7666	34.6	59.3
S12	Ca21chr2_C_albicans_SC5314	1246437	2229667	99.8939	74.6358	34.6	58.9
S12	Ca21chr3_C_albicans_SC5314	1021386	1798456	99.9472	75.8146	34.6	58.8
S12	Ca21chr4_C_albicans_SC5314	1213181	1602815	99.9608	101.297	34.6	58.8
S12	Ca21chr5_C_albicans_SC5314	669217	1190472	99.9617	75.1358	34.6	59.3
S12	Ca21chr6_C_albicans_SC5314	670963	1033399	99.9873	86.5535	34.6	58.1
S12	Ca21chr7_C_albicans_SC5314	553795	949301	99.9668	77.7963	34.6	57.7
S12	Ca21chrR_C_albicans_SC5314	2043728	2285480	99.9602	119.017	34.6	58.8
