# Supplementary material for: Acquisition of cross-azole tolerance and aneuploidy in Candida albicans strains evolved to posaconazole
Source: G3 (Bethesda). 2022 Jul 26;12(9):jkac156. doi: 10.1093/g3journal/jkac156 (PMC9434289; doi:10.1093/g3journal/jkac156)
Supplement: jkac156_Supplementary_Data [file jkac156_supplementary_data.zip › Table_S2_G3-2022-403519.csv]

	Strain	Susceptibility ANOVA	Tolerance ANOVA
	P75016	F2, 32 = 0.02, p = 0.98	F2, 32 = 0.37, p = 0.70
	P87	F2, 32 = 21.14, p < 0.0001	F2, 32 = 1.61, p = 0.22
	GC75	F2, 32 = 1.87, p = 0.17	F2, 32 = 10.73, p = 0.0003
	SC5314	F2, 32 = 0.05, p = 0.95	F2, 32 = 0.41, p = 0.67
	P78048	F2, 32 = 1.00, p = 0.381	F2, 32 = 0.46, p = 0.63
	FH1	F2, 32 = 1.74, p = 0.19	F2, 32 = 10.97, p = 0.0003
	P76055	F2, 32 = 12.47, p < 0.0001	F2, 32 = 2.34, p = 0.11
	T101	F2, 32 = 10.82, p = 0.0002	F2, 32 = 3.56, p = 0.04
