# Supplementary material for: Acquisition of cross-azole tolerance and aneuploidy in Candida albicans strains evolved to posaconazole
Source: G3 (Bethesda). 2022 Jul 26;12(9):jkac156. doi: 10.1093/g3journal/jkac156 (PMC9434289; doi:10.1093/g3journal/jkac156)
Supplement: jkac156_Supplementary_Data [file jkac156_supplementary_data.zip › Table_S3_G3-2022-403519.csv]

Strain	Chromosome	Start	End	Copy
S10	chr3	40996	45550	3
S10	chr3	45551	50105	3
S10	chr3	54661	59215	3.1
S10	chr3	95656	100210	3.1
S10	chr3	214086	218640	3.1
S10	chr3	282411	286965	3
S10	chr3	728801	733355	3.2
S10	chr3	938331	942885	3
S10	chr3	992991	997545	3
S10	chr3	1079536	1084090	3
S10	chr3	1111421	1115975	3.1
S10	chr3	1152416	1156970	3
S10	chr3	1161526	1166080	3
S10	chr3	1580586	1585140	3
S10	chr3	1594251	1598805	3.1
S10	chr3	1721791	1726345	3.2
S4	chr4	1197966	1202520	3.3
S11	chr4	1197966	1202520	3.3
S4	chr6	555711	560265	3
S4	chr6	555711	560265	4.1
S11	chr6	555711	560265	4.3
S11	chr6	778906	783460	4.1
S4	chr7	942886	947440	3.2
S14	chr7	942886	947440	3
S3	chrR	892781	897335	4
S3	chrR	1002101	1006655	4
S3	chrR	1079536	1084090	4.1
S3	chrR	1125086	1129640	4.3
S3	chrR	1229851	1234405	4
S3	chrR	1589696	1594250	4
